# Supplementary material for: Metatranscriptomics and Amplicon Sequencing Reveal Mutualisms in Seagrass Microbiomes
Source: Front Microbiol. 2018 Mar 15;9:388. doi: 10.3389/fmicb.2018.00388 (PMC5863793; doi:10.3389/fmicb.2018.00388)
Supplement: Supplementary file 2 [file Table_2.XLSX]

## Sheet: Table S2
Table S2. Sums of transcripts per million (TPM) from each sample for genes for each taxonomic assignment in each gene set used for Fig. 5.
gene group	KEGG code	Z. marina leaf	Z. japonica leaf	Z. marina root	Z. japonica root	phylodist
agarase	K01219	0	21.1676	1.82997	0	Bacteria;Proteobacteria;Gammaproteobacteria;Alteromonadales;Alteromonadaceae;Catenovulum;Catenovulum agarivorans;Catenovulum agarivorans DS-2
agarase	K01219	0	0	1.81253	1.24943	Bacteria;Proteobacteria;Gammaproteobacteria;Methylococcales;Methylococcaceae;Methylomarinum;Methylomarinum vadi;Methylomarinum vadi IT-4
denitrification	K00368	0	18.9487	14.269	35.7253	Archaea;Thaumarchaeota;unclassified Thaumarchaeota;Nitrosopumilales;Nitrosopumilaceae;Candidatus Nitrosopumilus;Candidatus Nitrosopumilus koreensis;Candidatus Nitrosopumilus koreensis AR1
denitrification	K00368	6.29722	11.727	16.5478	5.3863	Archaea;Thaumarchaeota;unclassified Thaumarchaeota;Nitrosopumilales;Nitrosopumilaceae;Candidatus Nitrosopumilus;Candidatus Nitrosopumilus sp. AR2;Candidatus Nitrosopumilus sp. AR2
denitrification	K00371	0	0	4.12946	1.65064	Bacteria;Nitrospirae;Nitrospira;Nitrospirales;Nitrospiraceae;Nitrospira;Nitrospira moscoviensis;Nitrospira moscoviensis NSP M-1
denitrification	K00376	0	0	13.0959	0	Bacteria;Bacteroidetes;Flavobacteriia;Flavobacteriales;Flavobacteriaceae;Gaetbulibacter;Gaetbulibacter saemankumensis;Gaetbulibacter saemankumensis DSM 17032
denitrification	K02305	0	0	5.26551	0	Bacteria;Proteobacteria;Gammaproteobacteria;unclassified Gammaproteobacteria;unclassified Gammaproteobacteria;Candidatus Thioglobus;Candidatus Phytoplasma pruni CX;Candidatus Thioglobus sp. EF1
denitrification	K02567	0	0	0.60918	0	Bacteria;Proteobacteria;Betaproteobacteria;Burkholderiales;Comamonadaceae;Simplicispira;Simplicispira psychrophila;Simplicispira psychrophila DSM 11588
denitrification	K02567	0	0	4.47227	0	Bacteria;Proteobacteria;Epsilonproteobacteria;Campylobacterales;Campylobacteraceae;Arcobacter;Arcobacter nitrofigilis;Arcobacter nitrofigilis DSM 7299
denitrification	K02567	5.54862	8.56973	10.8909	6.56486	Bacteria;Proteobacteria;Gammaproteobacteria;unclassified Gammaproteobacteria;unclassified Gammaproteobacteria;Candidatus Thioglobus;Candidatus Phytoplasma pruni CX;Candidatus Thioglobus sp. EF1
denitrification	K02567	0	0	6.42342	5.68599	Bacteria;Proteobacteria;Gammaproteobacteria;unclassified Gammaproteobacteria;unclassified Gammaproteobacteria;Sedimenticola;Sedimenticola thiotaurini;Sedimenticola thiotaurini SIP-G1
denitrification	K02567	0	0	7.14572	6.19062	Bacteria;Proteobacteria;Gammaproteobacteria;unclassified Gammaproteobacteria;unclassified Gammaproteobacteria;unclassified Gammaproteobacteria;endosymbiont of Riftia pachyptila;endosymbiont of Riftia pachyptila (vent Mk28) (Rifta2)
denitrification	K02568	0	47.885	28.0168	6.56609	Bacteria;Proteobacteria;Epsilonproteobacteria;Campylobacterales;Campylobacteraceae;Arcobacter;Arcobacter nitrofigilis;Arcobacter nitrofigilis DSM 7299
denitrification	K02568	4.65368	0	0	4.9574	Bacteria;Proteobacteria;Gammaproteobacteria;unclassified Gammaproteobacteria;unclassified Gammaproteobacteria;unclassified Gammaproteobacteria;endosymbiont of Riftia pachyptila;endosymbiont of Riftia pachyptila (vent Mk28) (Rifta2)
denitrification	K15864	0	0	7.15022	0	Bacteria;Proteobacteria;Betaproteobacteria;Rhodocyclales;Rhodocyclaceae;Azospira;Azospira suillum;Azospira suillum PS
denitrification	K15864	0	0	8.75478	0	Bacteria;Proteobacteria;Gammaproteobacteria;Alteromonadales;Colwelliaceae;Thalassomonas;Thalassomonas viridans;Thalassomonas viridans XOM25
denitrification	K15864	0	4.36888	0	3.99448	Bacteria;Proteobacteria;Gammaproteobacteria;unclassified Gammaproteobacteria;unclassified Gammaproteobacteria;Dechloromarinus;Dechloromarinus chlorophilus;Dechloromarinus chlorophilus NSS
ethanol	K00001	0	0	0.654118	0	Bacteria;Actinobacteria;Actinobacteria;Solirubrobacterales;Conexibacteraceae;Conexibacter;Conexibacter woesei;Conexibacter woesei ID131577, DSM 14684
ethanol	K00001	0	0	0	0.507192	Bacteria;Actinobacteria;Actinobacteria;Solirubrobacterales;Patulibacteraceae;Patulibacter;Patulibacter sp. I11;Patulibacter sp. I11
ethanol	K00001	0	2.3879	0	0.350866	Bacteria;Actinobacteria;Actinobacteria;Solirubrobacterales;Solirubrobacteraceae;Solirubrobacter;Solirubrobacter soli;Solirubrobacter soli DSM 22325
ethanol	K00001	2.36092	1.13153	0.577886	0.401226	Bacteria;Bacteroidetes;Flavobacteriia;Flavobacteriales;Flavobacteriaceae;Arenibacter;Arenibacter certesii;Arenibacter certesii DSM 19833
ethanol	K00001	0	1.73598	0	0	Bacteria;Bacteroidetes;Flavobacteriia;Flavobacteriales;Flavobacteriaceae;Kriegella;Kriegella aquimaris;Kriegella aquimaris DSM 19886
ethanol	K00001	0.654762	0	0	0	Bacteria;Firmicutes;Bacilli;Bacillales;Thermoactinomycetaceae;Planifilum;Planifilum fulgidum;Planifilum fulgidum DSM 44945
ethanol	K00001	0	0	3.05807	20.4377	Bacteria;Firmicutes;Clostridia;Clostridiales;Ruminococcaceae;Clostridium;Clostridium clariflavum;Clostridium clariflavum EBR 45, DSM 19732
ethanol	K00001	0	0	0	10.3137	Bacteria;Firmicutes;Clostridia;Thermoanaerobacterales;Thermoanaerobacterales Family III. Incertae Sedis;Caldicellulosiruptor;Caldicellulosiruptor kristjanssonii;Caldicellulosiruptor kristjanssonii 177R1B, DSM 12137
ethanol	K00001	0	0	11.8244	2.627	Bacteria;Firmicutes;Negativicutes;Selenomonadales;Acidaminococcaceae;Acidaminococcus;Acidaminococcus fermentans;Acidaminococcus fermentans pGA-4
ethanol	K00001	0	0	0.754723	0	Bacteria;Planctomycetes;Planctomycetia;Planctomycetales;Planctomycetaceae;Rhodopirellula;Rhodopirellula maiorica;Rhodopirellula maiorica SM1
ethanol	K00001	0	1.3735	0	0	Bacteria;Proteobacteria;Alphaproteobacteria;Rhizobiales;Bradyrhizobiaceae;Afipia;Afipia sp. P52-10;Afipia sp. P52-10
ethanol	K00001	0	0	0	0.356839	Bacteria;Proteobacteria;Alphaproteobacteria;Rhodobacterales;unclassified Rhodobacterales;unclassified Rhodobacterales;unclassified Rhodobacterales;Rhodobacteraceae sp. HIMB11
ethanol	K00001	0	0	0	0.137224	Bacteria;Proteobacteria;Betaproteobacteria;Burkholderiales;Oxalobacteraceae;unclassified Oxalobacteraceae;Oxalobacteraceae bacterium IMCC9480;beta proteobacterium sp. IMCC9480
ethanol	K00001	0	0	10.4889	0	Bacteria;Proteobacteria;Deltaproteobacteria;Desulfobacterales;Desulfobacteraceae;Candidatus Magnetomorum;Candidatus Magnetomorum sp. HK-1;Candidatus Magnetomorum sp. HK-1
ethanol	K00001	0	0	3.27059	3.80872	Bacteria;Proteobacteria;Deltaproteobacteria;Desulfobacterales;Desulfobacteraceae;Desulfonema;Desulfonema limicola;Desulfonema limicola Jadebusen, DSM 2076
ethanol	K00001	0	4.54844	0	0	Bacteria;Proteobacteria;Deltaproteobacteria;Desulfobacterales;Desulfobulbaceae;Desulfopila;Desulfopila aestuarii;Desulfopila aestuarii DSM 18488
ethanol	K00001	0	0	1.32515	6.17958	Bacteria;Proteobacteria;Deltaproteobacteria;Desulfovibrionales;Desulfovibrionaceae;Desulfovibrio;Desulfovibrio inopinatus;Desulfovibrio inopinatus DSM 10711
ethanol	K00001	0	0	5.49845	0	Bacteria;Proteobacteria;Deltaproteobacteria;Desulfovibrionales;Desulfovibrionaceae;Desulfovibrio;Desulfovibrio zosterae;Desulfovibrio zosterae DSM 11974
ethanol	K00001	9.94926	13.0922	3.01407	5.01222	Bacteria;Proteobacteria;Gammaproteobacteria;Alteromonadales;unclassified Alteromonadales;unclassified Alteromonadales;gamma proteobacterium IMCC1989;gamma proteobacterium IMCC1989
ethanol	K00001	0	0	5.85591	0	Bacteria;Proteobacteria;Gammaproteobacteria;Pseudomonadales;Moraxellaceae;Acinetobacter;Acinetobacter bouvetii;Acinetobacter bouvetii DSM 14964
ethanol	K00001	0	3.8416	0	0	Bacteria;Proteobacteria;Gammaproteobacteria;Vibrionales;Vibrionaceae;Photobacterium;Photobacterium halotolerans;Photobacterium halotolerans MELD1
ethanol	K00001	0	0	0	7.84511	Bacteria;Synergistetes;Synergistia;Synergistales;Synergistaceae;Thermanaerovibrio;Thermanaerovibrio velox;Thermanaerovibrio velox Z-9701, DSM 12556
ethanol	K00128	0	0	0.322936	0	Archaea;Thaumarchaeota;unclassified Thaumarchaeota;unclassified Thaumarchaeota;unclassified Thaumarchaeota;unclassified Thaumarchaeota;unclassified Thaumarchaeota;Thaumarchaeota archaeon BS1
ethanol	K00128	0	0.6496	0	0	Bacteria;Actinobacteria;Actinobacteria;Acidimicrobiales;Acidimicrobiaceae;Acidimicrobidae;Ilumatobacter nonamiensis;Ilumatobacter nonamiensis YM16-303
ethanol	K00128	0	0	0	0.623368	Bacteria;Actinobacteria;Actinobacteria;Actinomycetales;Bogoriellaceae;Georgenia;Georgenia soli;Georgenia soli DSM 21838
ethanol	K00128	0	6.62911	0	0	Bacteria;Actinobacteria;Actinobacteria;Actinomycetales;Geodermatophilaceae;Geodermatophilus;Geodermatophilus brasiliensis;Geodermatophilus brasiliensis DSM 44526
ethanol	K00128	32.2191	64.1407	31.8323	6.0415	Bacteria;Actinobacteria;Actinobacteria;Actinomycetales;Gordoniaceae;Gordonia;Gordonia westfalica;Gordonia westfalica DSM 44215
ethanol	K00128	0	0	0.892228	0	Bacteria;Actinobacteria;Actinobacteria;Actinomycetales;Intrasporangiaceae;Knoellia;Knoellia aerolata;Knoellia aerolata DSM 18566
ethanol	K00128	0	1.70086	0	1.17312	Bacteria;Actinobacteria;Actinobacteria;Actinomycetales;Jiangellaceae;Jiangella;Jiangella alba;Jiangella alba DSM 45237
ethanol	K00128	0	0	2.32906	0	Bacteria;Actinobacteria;Actinobacteria;Actinomycetales;Micromonosporaceae;Hamadaea;Hamadaea tsunoensis;Hamadaea tsunoensis DSM 44101
ethanol	K00128	0	0	0.500709	0	Bacteria;Actinobacteria;Actinobacteria;Actinomycetales;Micromonosporaceae;Micromonospora;Micromonospora carbonacea;Micromonospora carbonacea var. africana
ethanol	K00128	0	0	0.720179	0	Bacteria;Actinobacteria;Actinobacteria;Actinomycetales;Micromonosporaceae;Micromonospora;Micromonospora viridifaciens;Micromonospora viridifaciens DSM 43909
ethanol	K00128	0	0	0	0.518401	Bacteria;Actinobacteria;Actinobacteria;Actinomycetales;Nocardiaceae;Rhodococcus;Rhodococcus equi;Rhodococcus equi ATCC 33707
ethanol	K00128	0	1.32627	0	0.4893	Bacteria;Actinobacteria;Actinobacteria;Actinomycetales;Nocardioidaceae;Mumia;Mumia flava;Mumia flava MUSC 201
ethanol	K00128	0	0.615662	0	0.11616	Bacteria;Actinobacteria;Actinobacteria;Actinomycetales;Nocardioidaceae;Nocardioides;Nocardioides sp. CF8;Nocardioides sp. CF8
ethanol	K00128	1.26548	0	0	0.449355	Bacteria;Actinobacteria;Actinobacteria;Actinomycetales;Nocardioidaceae;Nocardioides;Nocardioides sp. J9;Nocardioides sp. J9
ethanol	K00128	0	3.22917	0	0	Bacteria;Actinobacteria;Actinobacteria;Actinomycetales;Pseudonocardiaceae;Actinoalloteichus;Actinoalloteichus hymeniacidonis;Actinoalloteichus hymeniacidonis DSM 45092 Genome sequencing
ethanol	K00128	0	0	0	0.337001	Bacteria;Actinobacteria;Actinobacteria;Actinomycetales;Pseudonocardiaceae;Kutzneria;Kutzneria albida;Kutzneria albida DSM 43870
ethanol	K00128	0	0	0	1.14387	Bacteria;Actinobacteria;Actinobacteria;Actinomycetales;Pseudonocardiaceae;Lentzea;Lentzea albida;Lentzea albida DSM 44437
ethanol	K00128	0	0	1.36761	0	Bacteria;Actinobacteria;Actinobacteria;Actinomycetales;Ruaniaceae;Ruania;Ruania albidiflava;Ruania albidiflava DSM 18029
ethanol	K00128	62.2498	13.9258	0	0	Bacteria;Actinobacteria;Actinobacteria;Actinomycetales;Streptomycetaceae;Streptomyces;Streptomyces aurantiacus;Streptomyces aurantiacus JA 4570
ethanol	K00128	1.44817	0	0	0.717829	Bacteria;Actinobacteria;Actinobacteria;Pseudonocardiales;Pseudonocardiaceae;Amycolatopsis;Amycolatopsis keratiniphila;Amycolatopsis keratiniphila nogabecina DSM 44586
ethanol	K00128	0	0	0	0.543614	Bacteria;Actinobacteria;Actinobacteria;Streptomycetales;Streptomycetaceae;Streptomyces;Streptomyces sp. OK074;Actinobacteria bacterium OK074
ethanol	K00128	0	0	0.835422	4.40285	Bacteria;Bacteroidetes;Cytophagia;Cytophagales;Cytophagaceae;Saccharicrinis;Saccharicrinis fermentans;Saccharicrinis fermentans DSM 9555
ethanol	K00128	1.90729	0	0	0	Bacteria;Bacteroidetes;Flavobacteriia;Flavobacteriales;Cryomorphaceae;Fluviicola;Fluviicola taffensis;Fluviicola taffensis RW262, DSM 16823
ethanol	K00128	0	0	0.301592	0	Bacteria;Bacteroidetes;Sphingobacteriia;Sphingobacteriales;Chitinophagaceae;Flavihumibacter;Flavihumibacter petaseus;Flavihumibacter petaseus NBRC 106054
ethanol	K00128	0	0	0	0.790474	Bacteria;Bacteroidetes;Sphingobacteriia;Sphingobacteriales;Sphingobacteriaceae;Pedobacter;Pedobacter kyungheensis;Pedobacter kyungheensis KACC 16221
ethanol	K00128	0	0	1.39743	0	Bacteria;Bacteroidetes;Sphingobacteriia;Sphingobacteriales;Sphingobacteriaceae;Pedobacter;Pedobacter sp. Leaf41;Pedobacter sp. Leaf41
ethanol	K00128	0	0	0.788815	0	Bacteria;Bacteroidetes;Sphingobacteriia;Sphingobacteriales;unclassified Sphingobacteriales;Chitinophaga;Chitinophaga terrae;Chitinophaga terrae DSM 23920
ethanol	K00128	0	0	0	3.15741	Bacteria;Chloroflexi;Caldilineae;Caldilineales;Caldilineaceae;Caldilinea;Caldilinea aerophila;Caldilinea aerophila STL-6-O1, DSM 14535
ethanol	K00128	0	0	0	18.2933	Bacteria;Firmicutes;Clostridia;Clostridiales;Clostridiaceae;Clostridium;Clostridium sporogenes;Clostridium sporogenes PA3679
ethanol	K00128	0	2.26206	0.479132	0	Bacteria;Gemmatimonadetes;Gemmatimonadetes;Gemmatimonadales;Gemmatimonadaceae;Gemmatimonas;Gemmatimonas sp. AP64;Gemmatimonas sp. AP64
ethanol	K00128	0	0	0.31371	0	Bacteria;Gemmatimonadetes;Gemmatimonadetes;unclassified Gemmatimonadetes;unclassified Gemmatimonadetes;unclassified Gemmatimonadetes;Gemmatimonadetes bacterium KBS708;Gemmatimonadetes bacterium KBS708
ethanol	K00128	0	0	0.53936	0	Bacteria;Ignavibacteriae;Ignavibacteria;Ignavibacteriales;Melioribacteraceae;Melioribacter;Melioribacter roseus;Melioribacter roseus P3M
ethanol	K00128	0	0	0.788296	0	Bacteria;Planctomycetes;Planctomycetia;Planctomycetales;Planctomycetaceae;Planctomyces;Planctomyces maris;Planctomyces maris DSM 8797
ethanol	K00128	5.58852	0	0	0	Bacteria;Planctomycetes;Planctomycetia;Planctomycetales;Planctomycetaceae;Rhodopirellula;Rhodopirellula europaea;Rhodopirellula europaea 6C
ethanol	K00128	6.31814	0	0	0	Bacteria;Planctomycetes;Planctomycetia;Planctomycetales;Planctomycetaceae;Schlesneria;Schlesneria paludicola;Schlesneria paludicola DSM 18645
ethanol	K00128	0	2.12203	0	0	Bacteria;Proteobacteria;Alphaproteobacteria;Rhizobiales;Bradyrhizobiaceae;Bosea;Bosea sp. AAP25;Bosea sp. AAP25
ethanol	K00128	0	0	0.98537	0	Bacteria;Proteobacteria;Alphaproteobacteria;Rhizobiales;Phyllobacteriaceae;Aminobacter;Aminobacter sp. Root100;Aminobacter sp. Root100
ethanol	K00128	0	1.0949	0	0.222553	Bacteria;Proteobacteria;Alphaproteobacteria;Rhizobiales;Rhizobiaceae;Kaistia;Kaistia adipata;Kaistia adipata DSM 17808
ethanol	K00128	0	2.32658	0	0	Bacteria;Proteobacteria;Alphaproteobacteria;Rhizobiales;Rhizobiaceae;unclassified Rhizobiaceae;Ensifer sp. YR511;Ensifer sp. YR511
ethanol	K00128	0	0	0.849269	0.472323	Bacteria;Proteobacteria;Alphaproteobacteria;Rhizobiales;Xanthobacteraceae;Ancylobacter;Ancylobacter sp. FA202;Ancylobacter sp. FA202
ethanol	K00128	0	0	0.602164	0	Bacteria;Proteobacteria;Alphaproteobacteria;Rhodobacterales;Rhodobacteraceae;Gemmobacter;Gemmobacter aquatilis;Gemmobacter aquatilis DSM 3857
ethanol	K00128	0	0	0.325673	0	Bacteria;Proteobacteria;Alphaproteobacteria;Rhodobacterales;Rhodobacteraceae;Gemmobacter;Gemmobacter sp. LW1;Gemmobacter sp. LW1
ethanol	K00128	0	0	4.07199	0	Bacteria;Proteobacteria;Alphaproteobacteria;Rhodobacterales;Rhodobacteraceae;Paracoccus;Paracoccus yeei;Paracoccus yeei ATCC BAA-599
ethanol	K00128	0	0	0	0.474319	Bacteria;Proteobacteria;Alphaproteobacteria;Rhodobacterales;Rhodobacteraceae;Rhodobacter;Rhodobacter sp. AKP1;Rhodobacter sp. AKP1
ethanol	K00128	0	0	1.23468	0	Bacteria;Proteobacteria;Alphaproteobacteria;Rhodobacterales;Rhodobacteraceae;Rhodobacter;Rhodobacter sp. SW2;Rhodobacter sp. SW2
ethanol	K00128	0	0	3.57483	0	Bacteria;Proteobacteria;Alphaproteobacteria;Rhodobacterales;Rhodobacteraceae;Roseovarius;Roseovarius crassostreae;Roseovarius crassostreae DSM 16950
ethanol	K00128	0	0	0.320245	0	Bacteria;Proteobacteria;Alphaproteobacteria;Sphingomonadales;Sphingomonadaceae;Novosphingobium;Novosphingobium sp. AAP93;Novosphingobium sp. AAP93
ethanol	K00128	0	0	1.60123	9.54841	Bacteria;Proteobacteria;Alphaproteobacteria;Sphingomonadales;Sphingomonadaceae;Sphingobium;Sphingobium chlorophenolicum;Sphingobium chlorophenolicum L-1
ethanol	K00128	0.569213	0	0	0	Bacteria;Proteobacteria;Betaproteobacteria;Burkholderiales;Alcaligenaceae;Pusillimonas;Pusillimonas sp. T7-7;Pusillimonas sp. T7-7
ethanol	K00128	0	5.43903	0	0	Bacteria;Proteobacteria;Betaproteobacteria;Burkholderiales;Comamonadaceae;Polaromonas;Polaromonas sp. CF318;Polaromonas sp. CF318
ethanol	K00128	0	4.45626	2.29429	0	Bacteria;Proteobacteria;Betaproteobacteria;Burkholderiales;Comamonadaceae;Polaromonas;Polaromonas sp. OV174;Polaromonas sp. OV174
ethanol	K00128	2.09198	0	0	0	Bacteria;Proteobacteria;Betaproteobacteria;Burkholderiales;Comamonadaceae;Polaromonas;Polaromonas sp. YR568;Polaromonas sp. YR568
ethanol	K00128	1.78694	0	0	0.197895	Bacteria;Proteobacteria;Betaproteobacteria;Burkholderiales;Comamonadaceae;Pseudacidovorax;Pseudacidovorax intermedius;Pseudacidovorax intermedius NH-1
ethanol	K00128	0	0	0.151209	0	Bacteria;Proteobacteria;Betaproteobacteria;Burkholderiales;Comamonadaceae;Ramlibacter;Ramlibacter tataouinensis;Ramlibacter tataouinensis TTB310
ethanol	K00128	0	0	0.810628	0	Bacteria;Proteobacteria;Betaproteobacteria;Burkholderiales;unclassified Burkholderiales;Aquincola;Aquincola tertiaricarbonis;Aquincola tertiaricarbonis MIMtkpLc11
ethanol	K00128	0	0	0	6.72888	Bacteria;Proteobacteria;Betaproteobacteria;Rhodocyclales;Rhodocyclaceae;Azoarcus;Azoarcus toluclasticus;Azoarcus toluclasticus ATCC 700605
ethanol	K00128	0	0	3.16078	13.1239	Bacteria;Proteobacteria;Deltaproteobacteria;Desulfobacterales;Desulfobacteraceae;Desulfobacterium;Desulfobacterium postgatei;Desulfobacter postgatei 2ac9
ethanol	K00128	0	0	0	7.47279	Bacteria;Proteobacteria;Deltaproteobacteria;Desulfuromonadales;Geobacteraceae;Geopsychrobacter;Geopsychrobacter electrodiphilus;Geopsychrobacter electrodiphilus DSM 16401
ethanol	K00128	0	0	1.13865	0	Bacteria;Proteobacteria;Deltaproteobacteria;Myxococcales;Polyangiaceae;Chondromyces;Chondromyces apiculatus;Chondromyces apiculatus DSM 436
ethanol	K00128	0	1.76836	0	0	Bacteria;Proteobacteria;Deltaproteobacteria;Myxococcales;Polyangiaceae;Chondromyces;Chondromyces crocatus;Chondromyces crocatus Cm c5
ethanol	K00128	0	0	1.07893	0	Bacteria;Proteobacteria;Deltaproteobacteria;Syntrophobacterales;Syntrophorhabdaceae;Syntrophorhabdus;Syntrophorhabdus aromaticivorans;Syntrophorhabdus aromaticivorans UI
ethanol	K00128	0	54.2436	0.651952	0.613533	Bacteria;Proteobacteria;Epsilonproteobacteria;Campylobacterales;Campylobacteraceae;Arcobacter;Arcobacter nitrofigilis;Arcobacter nitrofigilis DSM 7299
ethanol	K00128	0	0	0	20.0196	Bacteria;Proteobacteria;Gammaproteobacteria;Alteromonadales;Alteromonadaceae;Glaciecola;Glaciecola arctica;Glaciecola arctica BSs20135
ethanol	K00128	0	1.01741	0	0	Bacteria;Proteobacteria;Gammaproteobacteria;Alteromonadales;Alteromonadaceae;Glaciecola;Glaciecola lipolytica;Glaciecola lipolytica E3
ethanol	K00128	2.69493	0	1.45017	2.81	Bacteria;Proteobacteria;Gammaproteobacteria;Alteromonadales;Alteromonadaceae;Marinobacterium;Marinobacterium sp. AK27;Marinobacterium sp. AK27
ethanol	K00128	0	11.1151	0	0	Bacteria;Proteobacteria;Gammaproteobacteria;Lysobacterales;Lysobacteraceae;Arenimonas;Arenimonas oryziterrae;Arenimonas oryziterrae DSM 21050, YC6267
ethanol	K00128	0.924771	0	0	0	Bacteria;Proteobacteria;Gammaproteobacteria;Pseudomonadales;Pseudomonadaceae;Pseudomonas;Pseudomonas fluorescens;Pseudomonas fluorescens BBc6R8
ethanol	K00128	0	0	0.318256	0	Bacteria;Proteobacteria;Gammaproteobacteria;Pseudomonadales;Pseudomonadaceae;Pseudomonas;Pseudomonas pelagia;Pseudomonas pelagia CL-AP6
ethanol	K00128	1.47403	0	0	0	Bacteria;Proteobacteria;Gammaproteobacteria;Xanthomonadales;Sinobacteraceae;Solimonas;Solimonas flavus;Solimonas flava DSM 18980
ethanol	K00128	126.812	25.3941	15.9438	6.32617	Bacteria;Proteobacteria;Gammaproteobacteria;Xanthomonadales;Xanthomonadaceae;unclassified Xanthomonadaceae;Xanthomonadaceae bacterium 3.5X;Xanthomonadaceae bacterium 3.5X
ethanol	K00128	0	1.60297	0	0	Bacteria;Verrucomicrobia;unclassified Verrucomicrobia;unclassified Verrucomicrobia;unclassified Verrucomicrobia;unclassified Verrucomicrobia;Verrucomicrobia bacterium IMCC26134;Verrucomicrobia bacterium IMCC26134
ethanol	K00128	0	0	0.204957	0.0290784	Bacteria;Verrucomicrobia;Verrucomicrobiae;Verrucomicrobiales;Verrucomicrobiaceae;Haloferula;Haloferula sp. BvORR071;Haloferula sp. BvORR071
methanol	K04480	124.482	254.79	136.48	36.7414	Archaea;Euryarchaeota;Methanomicrobia;Methanocellales;Methanocellaceae;Methanocella;Methanocella arvoryzae;Methanocella arvoryzae MRE50 (reannotation)
methanol	K04480	0	0	1.31383	2.6241	Archaea;Euryarchaeota;Methanomicrobia;Methanosarcinales;Methanosarcinaceae;Methanolobus;Methanolobus tindarius;Methanolobus tindarius DSM 2278
methanol	K04480	0	0	11.2059	11.0558	Archaea;Euryarchaeota;Methanomicrobia;Methanosarcinales;Methanosarcinaceae;Methanosarcina;Methanosarcina lacustris;Methanosarcina lacustris Z-7289
methanol	K04480	10.991	0	193.518	185.03	Bacteria;Proteobacteria;Deltaproteobacteria;Desulfobacterales;Desulfobacteraceae;Desulfospira;Desulfospira joergensenii;Desulfospira joergensenii DSM 10085
methanol	K04480	0	0	38.7607	12.233	Bacteria;Proteobacteria;Deltaproteobacteria;Syntrophobacterales;Syntrophaceae;Desulfomonile;Desulfomonile tiedjei;Desulfomonile tiedjei DCB-1, DSM 6799
methanol	K14080	0	0	21.4311	17.2575	Bacteria;Proteobacteria;Deltaproteobacteria;Desulfobacterales;Desulfobacteraceae;Desulfospira;Desulfospira joergensenii;Desulfospira joergensenii DSM 10085
methanol	K14080	0	0	9.2601	0	Bacteria;Proteobacteria;Deltaproteobacteria;Syntrophobacterales;Syntrophaceae;Desulfomonile;Desulfomonile tiedjei;Desulfomonile tiedjei DCB-1, DSM 6799
methanol	K14081	0	0	1.68921	5.59945	Bacteria;Proteobacteria;Deltaproteobacteria;Desulfobacterales;Desulfobacteraceae;Desulfosarcina;Desulfosarcina variabilis;Desulfosarcina variabilis Montpellier
methanol	K14081	0	7.13184	39.7431	122.337	Bacteria;Proteobacteria;Deltaproteobacteria;Desulfobacterales;Desulfobacteraceae;Desulfospira;Desulfospira joergensenii;Desulfospira joergensenii DSM 10085
methanol	K14081	9.86752	37.3852	176.487	47.4792	Bacteria;Proteobacteria;Deltaproteobacteria;Syntrophobacterales;Syntrophaceae;Desulfomonile;Desulfomonile tiedjei;Desulfomonile tiedjei DCB-1, DSM 6799
N fixation	K02584	6.36576	0	0	0	Bacteria;Proteobacteria;Deltaproteobacteria;Desulfobacterales;Desulfobacteraceae;Desulfobacter;Desulfobacter curvatus;Desulfobacter curvatus DSM 3379
N fixation	K02584	3.24189	0	0	0	Bacteria;Proteobacteria;Gammaproteobacteria;Chromatiales;Ectothiorhodospiraceae;Ectothiorhodospira;Ectothiorhodospira sp. PHS-1;Ectothiorhodospira sp. PHS-1
N fixation	K02584	8.27366	0	0	0	Bacteria;Proteobacteria;Gammaproteobacteria;unclassified Gammaproteobacteria;unclassified Gammaproteobacteria;Sedimenticola;Sedimenticola thiotaurini;Sedimenticola thiotaurini SIP-G1
N fixation	K02586	0	0	29.684	2.46281	Bacteria;Bacteroidetes;Cytophagia;Cytophagales;Cytophagaceae;Saccharicrinis;Saccharicrinis fermentans;Saccharicrinis fermentans DSM 9555
N fixation	K02586	3.59466	0	15.0218	0.64033	Bacteria;Proteobacteria;Epsilonproteobacteria;Campylobacterales;Campylobacteraceae;Arcobacter;Arcobacter nitrofigilis;Arcobacter nitrofigilis DSM 7299
N fixation	K02586	0	0	6.11827	0	Bacteria;Proteobacteria;Gammaproteobacteria;Chromatiales;Chromatiaceae;Marichromatium;Marichromatium purpuratum;Marichromatium purpuratum 984
N fixation	K02586	0	4.12616	2.84662	2.84591	Bacteria;Proteobacteria;Gammaproteobacteria;Pseudomonadales;Pseudomonadaceae;Pseudomonas;Pseudomonas stutzeri;Pseudomonas stutzeri NF13
N fixation	K02586	0	0	11.161	5.56983	Bacteria;Proteobacteria;Gammaproteobacteria;unclassified Gammaproteobacteria;unclassified Gammaproteobacteria;Sedimenticola;Sedimenticola thiotaurini;Sedimenticola thiotaurini SIP-G1
N fixation	K02586	0	0	4.54485	7.21052	Bacteria;Proteobacteria;Gammaproteobacteria;unclassified Gammaproteobacteria;unclassified Gammaproteobacteria;Thiobacillus;Thiobacillus prosperus;Thiobacillus prosperus DSM 5130
N fixation	K02588	0	0	5.59899	0	Bacteria;Proteobacteria;Deltaproteobacteria;Desulfovibrionales;Desulfonatronumaceae;Desulfonatronum;Desulfonatronum lacustre;Desulfonatronum lacustre Z-7951, DSM 10312
N fixation	K02588	0	0	2.22779	0	Bacteria;Proteobacteria;Deltaproteobacteria;Desulfovibrionales;Desulfovibrionaceae;Desulfovibrio;Desulfovibrio alkalitolerans;Desulfovibrio alkalitolerans DSM 16529
N fixation	K02588	0	4.9514	11.9219	0	Bacteria;Proteobacteria;Epsilonproteobacteria;Campylobacterales;Campylobacteraceae;Arcobacter;Arcobacter nitrofigilis;Arcobacter nitrofigilis DSM 7299
N fixation	K02588	0	0	5.16434	11.4506	Bacteria;Proteobacteria;Gammaproteobacteria;Oceanospirillales;Oceanospirillaceae;Amphritea;Amphritea atlantica;Amphritea atlantica DSM 18887
N fixation	K02588	0	0	4.26994	0	Bacteria;Proteobacteria;Gammaproteobacteria;Thiotrichales;Thiotrichaceae;Thiothrix;Thiothrix caldifontis;Thiothrix caldifontis DSM 21228
N fixation	K02589	0	0	3.27059	0	Bacteria;Bacteroidetes;Cytophagia;Cytophagales;Cytophagaceae;Saccharicrinis;Saccharicrinis fermentans;Saccharicrinis fermentans DSM 9555
N fixation	K02591	0	0	0	1.84146	Bacteria;Bacteroidetes;Bacteroidia;Bacteroidales;Prolixibacteraceae;Draconibacterium;Draconibacterium sp. JN14CK-3;Draconibacterium sp. JN14CK-3
N fixation	K02591	0	2.1952	0	14.6161	Bacteria;Bacteroidetes;Cytophagia;Cytophagales;Cytophagaceae;Saccharicrinis;Saccharicrinis fermentans;Saccharicrinis fermentans DSM 9555
N fixation	K02591	0	0	0	29.7722	Bacteria;Firmicutes;Clostridia;Clostridiales;Eubacteriaceae;Alkalibacter;Alkalibacter saccharofermentans;Alkalibacter saccharofermentans DSM 14828
N fixation	K02591	0	0	0	0.975742	Bacteria;Proteobacteria;Deltaproteobacteria;Desulfovibrionales;Desulfovibrionaceae;Desulfovibrio;Desulfovibrio longus;Desulfovibrio longus DSM 6739
N fixation	K02591	0	0	0	3.97875	Bacteria;Proteobacteria;Epsilonproteobacteria;Campylobacterales;Campylobacteraceae;Arcobacter;Arcobacter nitrofigilis;Arcobacter nitrofigilis DSM 7299
N fixation	K02591	8.89045	3.09462	0	2.84591	Bacteria;Proteobacteria;Gammaproteobacteria;Oceanospirillales;Oceanospirillaceae;Marinospirillum;Marinospirillum alkaliphilum;Marinospirillum alkaliphilum DSM 21637
N fixation	K02591	2.82834	0	0	13.1131	Bacteria;Proteobacteria;Gammaproteobacteria;unclassified Gammaproteobacteria;unclassified Gammaproteobacteria;Sedimenticola;Sedimenticola thiotaurini;Sedimenticola thiotaurini SIP-G1
S Oxidation	K17222	0	0	10.1768	6.88134	Bacteria;Proteobacteria;Alphaproteobacteria;Rhodospirillales;Rhodospirillaceae;Nisaea;Nisaea denitrificans;Nisaea denitrificans DSM 18348
S Oxidation	K17222	0	2.70063	0	0	Bacteria;Proteobacteria;Betaproteobacteria;Burkholderiales;Comamonadaceae;Limnohabitans;Limnohabitans sp. Rim28;Limnohabitans sp. Rim28 (Limnohabitans sp. Rim28, 73 Contigs)
S Oxidation	K17222	0	26.0004	15.2992	0.376665	Bacteria;Proteobacteria;Epsilonproteobacteria;Campylobacterales;Campylobacteraceae;Arcobacter;Arcobacter nitrofigilis;Arcobacter nitrofigilis DSM 7299
S Oxidation	K17222	3.0055	0	7.90539	29.6453	Bacteria;Proteobacteria;Gammaproteobacteria;Alteromonadales;Alteromonadaceae;Marinobacterium;Marinobacterium stanieri;Marinobacterium stanieri S30
S Oxidation	K17222	0	0	3.43219	0	Bacteria;Proteobacteria;Gammaproteobacteria;Chromatiales;Chromatiaceae;Thiocystis;Thiocystis violascens;Thiocystis violascens 611, DSM 198
S Oxidation	K17222	0	0	2.19597	7.27444	Bacteria;Proteobacteria;Gammaproteobacteria;Chromatiales;Chromatiaceae;Thiorhodococcus;Thiorhodococcus sp. AK35;Thiorhodococcus sp. AK35
S Oxidation	K17222	0	0	18.2273	25.525	Bacteria;Proteobacteria;Gammaproteobacteria;Chromatiales;Ectothiorhodospiraceae;Thioalkalivibrio;Thioalkalivibrio sp. HK1;Thioalkalivibrio sp. HK1
S Oxidation	K17222	4.35717	0	4.65811	0	Bacteria;Proteobacteria;Gammaproteobacteria;Oceanospirillales;Oceanospirillaceae;Neptunomonas;Neptunomonas antarctica;Neptunomonas antarctica S3-22
S Oxidation	K17222	13.4503	31.8084	185.107	18.0804	Bacteria;Proteobacteria;Gammaproteobacteria;unclassified Gammaproteobacteria;unclassified Gammaproteobacteria;Dechloromarinus;Dechloromarinus chlorophilus;Dechloromarinus chlorophilus NSS
S Oxidation	K17222	2.36841	0	19.3953	20.1502	Bacteria;Proteobacteria;Gammaproteobacteria;unclassified Gammaproteobacteria;unclassified Gammaproteobacteria;Sedimenticola;Sedimenticola selenatireducens;Sedimenticola selenatireducens DSM 17993
S Oxidation	K17222	0	0	8.63011	48.2609	Bacteria;Proteobacteria;Gammaproteobacteria;unclassified Gammaproteobacteria;unclassified Gammaproteobacteria;Thiohalomonas;Thiohalomonas denitrificans;Thiohalomonas denitrificans HLD2
S Oxidation	K17222	16.0511	32.5334	223.508	76.2602	Bacteria;Proteobacteria;Gammaproteobacteria;unclassified Gammaproteobacteria;unclassified Gammaproteobacteria;unclassified Gammaproteobacteria;endosymbiont of Riftia pachyptila;endosymbiont of Riftia pachyptila (vent Mk28) (Rifta2)
S Oxidation	K17223	0	0	5.80067	0	Bacteria;Proteobacteria;Alphaproteobacteria;Rhodobacterales;Rhodobacteraceae;Labrenzia;Labrenzia aggregata;Labrenzia aggregata IAM 12614
S Oxidation	K17223	0	0	0	0.861168	Bacteria;Proteobacteria;Betaproteobacteria;Burkholderiales;Burkholderiaceae;Polynucleobacter;Polynucleobacter necessarius;Polynucleobacter sp. MWH-MoK4 (closed genome)
S Oxidation	K17223	0	1.90958	0	0	Bacteria;Proteobacteria;Betaproteobacteria;Burkholderiales;Comamonadaceae;Limnohabitans;Limnohabitans sp. Rim28;Limnohabitans sp. Rim28 (Limnohabitans sp. Rim28, 73 Contigs)
S Oxidation	K17223	0	5.00703	9.31887	0	Bacteria;Proteobacteria;Epsilonproteobacteria;Campylobacterales;Campylobacteraceae;Arcobacter;Arcobacter nitrofigilis;Arcobacter nitrofigilis DSM 7299
S Oxidation	K17223	0	0	1.60123	3.19812	Bacteria;Proteobacteria;Gammaproteobacteria;Alteromonadales;Alteromonadaceae;Marinobacterium;Marinobacterium jannaschii;Marinobacterium jannaschii DSM 6295
S Oxidation	K17223	0	0	1.34319	0.314118	Bacteria;Proteobacteria;Gammaproteobacteria;unclassified Gammaproteobacteria;unclassified Gammaproteobacteria;Candidatus Ruthia;Candidatus Ruthia magnifica;Candidatus Ruthia magnifica UCD-CM
S Oxidation	K17223	14.2914	0	64.829	99.2999	Bacteria;Proteobacteria;Gammaproteobacteria;unclassified Gammaproteobacteria;unclassified Gammaproteobacteria;Thiohalomonas;Thiohalomonas denitrificans;Thiohalomonas denitrificans HLD2
S Oxidation	K17223	11.4497	0	43.5587	105.795	Bacteria;Proteobacteria;Gammaproteobacteria;unclassified Gammaproteobacteria;unclassified Gammaproteobacteria;unclassified Gammaproteobacteria;endosymbiont of Riftia pachyptila;endosymbiont of Riftia pachyptila (vent Mk28) (Rifta2)
S Oxidation	K17224	0	1.54756	0.535602	1.06266	Bacteria;Proteobacteria;Alphaproteobacteria;Rhodospirillales;Rhodospirillaceae;Azospirillum;Azospirillum halopraeferens;Azospirillum halopraeferens DSM 3675
S Oxidation	K17224	0	0	0.26968	0	Bacteria;Proteobacteria;Betaproteobacteria;Burkholderiales;Burkholderiaceae;Pandoraea;Pandoraea sp. RB-44;Pandoraea sp. RB-44
S Oxidation	K17224	4.11382	0	0.662576	0.283019	Bacteria;Proteobacteria;Betaproteobacteria;Burkholderiales;Comamonadaceae;Limnohabitans;Limnohabitans sp. Rim28;Limnohabitans sp. Rim28 (Limnohabitans sp. Rim28, 73 Contigs)
S Oxidation	K17224	0.764314	0	0	0	Bacteria;Proteobacteria;Betaproteobacteria;Burkholderiales;Comamonadaceae;Limnohabitans;Limnohabitans sp. Rim47;Limnohabitans sp. Rim47 (Limnohabitans sp. Rim47, 230 contigs)
S Oxidation	K17224	0	0	1.47758	0	Bacteria;Proteobacteria;Betaproteobacteria;Burkholderiales;Oxalobacteraceae;Janthinobacterium;Janthinobacterium sp. Marseille;Janthinobacterium sp. Marseille
S Oxidation	K17224	0	0	0.883435	0	Bacteria;Proteobacteria;Betaproteobacteria;Burkholderiales;unclassified Burkholderiales;Ideonella;Ideonella sp. B508-1;Ideonella sp. B508-1
S Oxidation	K17224	0	0	0	0.692249	Bacteria;Proteobacteria;Betaproteobacteria;Rhodocyclales;Rhodocyclaceae;unclassified Rhodocyclaceae;Rhodocyclaceae bacterium Paddy-1;Rhodocyclaceae bacterium Paddy-1
S Oxidation	K17224	13.797	51.8134	54.2581	2.50777	Bacteria;Proteobacteria;Epsilonproteobacteria;Campylobacterales;Campylobacteraceae;Arcobacter;Arcobacter nitrofigilis;Arcobacter nitrofigilis DSM 7299
S Oxidation	K17224	0	0	0	14.9269	Bacteria;Proteobacteria;Gammaproteobacteria;Alteromonadales;Alteromonadaceae;Marinobacterium;Marinobacterium jannaschii;Marinobacterium jannaschii DSM 6295
S Oxidation	K17224	25.5063	0	49.7913	10.2943	Bacteria;Proteobacteria;Gammaproteobacteria;Chromatiales;Chromatiaceae;Lamprocystis;Lamprocystis purpurea;Lamprocystis purpurea DSM 4197
S Oxidation	K17224	13.6025	0	38.7121	9.87543	Bacteria;Proteobacteria;Gammaproteobacteria;unclassified Gammaproteobacteria;unclassified Gammaproteobacteria;unclassified Gammaproteobacteria;endosymbiont of Riftia pachyptila;endosymbiont of Riftia pachyptila (vent Mk28) (Rifta2)
S Oxidation	K17224	0.927744	1.43288	33.9624	42.917	Bacteria;Proteobacteria;Gammaproteobacteria;unclassified Gammaproteobacteria;unclassified Gammaproteobacteria;unclassified Gammaproteobacteria;gamma proteobacterium HIMB30;gamma proteobacterium HIMB30
S Oxidation	K17225	0	2.77594	0	0	Bacteria;Proteobacteria;Alphaproteobacteria;Rhizobiales;Xanthobacteraceae;Xanthobacter;Xanthobacter sp. 126;Xanthobacter sp. 126
S Oxidation	K17225	0	0	4.88722	0	Bacteria;Proteobacteria;Alphaproteobacteria;unclassified Alphaproteobacteria;unclassified Alphaproteobacteria;Polymorphum;Polymorphum gilvum;Polymorphum gilvum SL003B-26A1
S Oxidation	K17225	0	15.636	0	0	Bacteria;Proteobacteria;Betaproteobacteria;Burkholderiales;Comamonadaceae;Limnohabitans;Limnohabitans sp. Rim47;Limnohabitans sp. Rim47 (Limnohabitans sp. Rim47, 230 contigs)
S Oxidation	K17225	0	3.42221	0	0	Bacteria;Proteobacteria;Betaproteobacteria;Burkholderiales;unclassified Burkholderiales;Methylibium sp. AAP99;Methylibium sp. AAP99;Methylibium sp. AAP99
S Oxidation	K17225	0	2.02557	6.2792	0	Bacteria;Proteobacteria;Epsilonproteobacteria;Campylobacterales;Campylobacteraceae;Arcobacter;Arcobacter butzleri;Arcobacter butzleri RM4018
S Oxidation	K17225	12.8079	116.624	39.7878	2.02877	Bacteria;Proteobacteria;Epsilonproteobacteria;Campylobacterales;Campylobacteraceae;Arcobacter;Arcobacter nitrofigilis;Arcobacter nitrofigilis DSM 7299
S Oxidation	K17225	0	0	7.44373	3.71733	Bacteria;Proteobacteria;Epsilonproteobacteria;Campylobacterales;Campylobacteraceae;Arcobacter;Arcobacter sp. L;Arcobacter sp. L
S Oxidation	K17226	0	0	4.0452	0	Bacteria;Proteobacteria;Alphaproteobacteria;Rhizobiales;Phyllobacteriaceae;Aliihoeflea;Aliihoeflea sp. 2WW;Aliihoeflea sp. 2WW
S Oxidation	K17226	0	0	6.78166	0	Bacteria;Proteobacteria;Alphaproteobacteria;Rhodobacterales;Rhodobacteraceae;Labrenzia;Labrenzia alexandrii;Labrenzia alexandrii DFL-11
S Oxidation	K17226	2.82871	8.44843	1.50704	0	Bacteria;Proteobacteria;Alphaproteobacteria;Rhodobacterales;Rhodobacteraceae;Leisingera;Leisingera nanhaiensis;Leisingera nanhaiensis NH52F, DSM 24252 (scaffold version)
S Oxidation	K17226	0	19.66	10.1201	0	Bacteria;Proteobacteria;Alphaproteobacteria;Rhodobacterales;Rhodobacteraceae;Roseivivax;Roseivivax sediminis;Roseivivax sediminis DSM 26472
S Oxidation	K17226	9.71494	19.8623	3.45433	0	Bacteria;Proteobacteria;Alphaproteobacteria;Rhodospirillales;Rhodospirillaceae;Azospirillum;Azospirillum thiophilum;Azospirillum thiophilum DSM 21654
S Oxidation	K17226	0	0	3.40464	0.563632	Bacteria;Proteobacteria;Betaproteobacteria;Burkholderiales;Comamonadaceae;Limnohabitans;Limnohabitans sp. Rim28;Limnohabitans sp. Rim28 (Limnohabitans sp. Rim28, 73 Contigs)
S Oxidation	K17226	2.08081	0	0	0	Bacteria;Proteobacteria;Betaproteobacteria;Burkholderiales;Comamonadaceae;Limnohabitans;Limnohabitans sp. Rim47;Limnohabitans sp. Rim47 (Limnohabitans sp. Rim47, 230 contigs)
S Oxidation	K17226	0	0	0.998167	0	Bacteria;Proteobacteria;Betaproteobacteria;Burkholderiales;Comamonadaceae;Pelomonas;Pelomonas sp. Root1217;Pelomonas sp. Root1217
S Oxidation	K17226	0	30.43	9.46104	0	Bacteria;Proteobacteria;Epsilonproteobacteria;Campylobacterales;Campylobacteraceae;Arcobacter;Arcobacter nitrofigilis;Arcobacter nitrofigilis DSM 7299
S Oxidation	K17226	0	0	6.85427	3.84651	Bacteria;Proteobacteria;Gammaproteobacteria;Chromatiales;Ectothiorhodospiraceae;Thiohalospira;Thiohalospira halophilus;Thiohalospira halophilus HL3
S Oxidation	K17226	0	9.28387	0	3.20165	Bacteria;Proteobacteria;Gammaproteobacteria;Methylococcales;Methylococcaceae;Methylococcus;Methylococcus capsulatus;Methylococcus capsulatus Texas
S Oxidation	K17226	19.7524	0	146.493	223.046	Bacteria;Proteobacteria;Gammaproteobacteria;unclassified Gammaproteobacteria;unclassified Gammaproteobacteria;Dechloromarinus;Dechloromarinus chlorophilus;Dechloromarinus chlorophilus NSS
S Oxidation	K17226	18.2404	13.9382	94.1558	174.165	Bacteria;Proteobacteria;Gammaproteobacteria;unclassified Gammaproteobacteria;unclassified Gammaproteobacteria;Sedimenticola;Sedimenticola selenatireducens;Sedimenticola selenatireducens DSM 17993
S Oxidation	K17226	5.41624	0	19.7843	16.3358	Bacteria;Proteobacteria;Gammaproteobacteria;unclassified Gammaproteobacteria;unclassified Gammaproteobacteria;Sedimenticola;Sedimenticola thiotaurini;Sedimenticola thiotaurini SIP-G1
S Oxidation	K17226	32.454	0	85.9456	119.592	Bacteria;Proteobacteria;Gammaproteobacteria;unclassified Gammaproteobacteria;unclassified Gammaproteobacteria;unclassified Gammaproteobacteria;endosymbiont of Riftia pachyptila;endosymbiont of Riftia pachyptila (vent Mk28) (Rifta2)
S Oxidation	K17227	3.35498	4.89001	0	0	Bacteria;Proteobacteria;Alphaproteobacteria;Rhodobacterales;Rhodobacteraceae;Labrenzia;Labrenzia alexandrii;Labrenzia alexandrii DFL-11
S Oxidation	K17227	0	0	7.31989	0	Bacteria;Proteobacteria;Alphaproteobacteria;Rhodobacterales;Rhodobacteraceae;Roseibium;Roseibium sp. TrichSKD4;Roseibium sp. TrichSKD4
S Oxidation	K17227	0	0	31.3897	0	Bacteria;Proteobacteria;Alphaproteobacteria;Rhodospirillales;Rhodospirillaceae;Nisaea;Nisaea denitrificans;Nisaea denitrificans DSM 18348
S Oxidation	K17227	0	1.9438	0	0	Bacteria;Proteobacteria;Betaproteobacteria;Burkholderiales;Comamonadaceae;Limnohabitans;Limnohabitans sp. Rim28;Limnohabitans sp. Rim28 (Limnohabitans sp. Rim28, 73 Contigs)
S Oxidation	K17227	2.85672	0	0	0	Bacteria;Proteobacteria;Betaproteobacteria;Burkholderiales;Comamonadaceae;Limnohabitans;Limnohabitans sp. Rim47;Limnohabitans sp. Rim47 (Limnohabitans sp. Rim47, 230 contigs)
S Oxidation	K17227	5.44393	0	10.1224	15.2085	Bacteria;Proteobacteria;Gammaproteobacteria;Chromatiales;Chromatiaceae;Allochromatium;Allochromatium vinosum;Allochromatium vinosum DSM 180
S Oxidation	K17227	0	0	37.0811	97.6047	Bacteria;Proteobacteria;Gammaproteobacteria;Thiotrichales;Thiotrichaceae;Thiothrix;Thiothrix lacustris;Thiothrix lacustris DSM 21227
S Oxidation	K17227	0	0	7.48601	3.24709	Bacteria;Proteobacteria;Gammaproteobacteria;unclassified Gammaproteobacteria;unclassified Gammaproteobacteria;Sedimenticola;Sedimenticola selenatireducens;Sedimenticola selenatireducens DSM 17993
S Oxidation	K17227	8.17088	0	43.1094	86.3888	Bacteria;Proteobacteria;Gammaproteobacteria;unclassified Gammaproteobacteria;unclassified Gammaproteobacteria;unclassified Gammaproteobacteria;endosymbiont of Riftia pachyptila;endosymbiont of Riftia pachyptila (vent Mk28) (Rifta2)
S reduction/oxidation	K00394	0	3.86334	2.78561	11.7812	Bacteria;Firmicutes;Clostridia;Clostridiales;Peptococcaceae;Desulfotomaculum;Desulfotomaculum aeronauticum;Desulfotomaculum aeronauticum DSM 10349
S reduction/oxidation	K00394	0	0	4.6859	6.11164	Bacteria;Firmicutes;Clostridia;Clostridiales;Peptococcaceae;Desulfotomaculum;Desulfotomaculum australicum;Desulfotomaculum australicum DSM 11792
S reduction/oxidation	K00394	0	0	7.53518	0	Bacteria;Firmicutes;Clostridia;Clostridiales;Peptococcaceae;Desulfotomaculum;Desulfotomaculum carboxydivorans;Desulfotomaculum carboxydivorans CO-1-SRB, DSM 14880
S reduction/oxidation	K00394	0	1.14852	25.1584	5.2038	Bacteria;Firmicutes;Clostridia;Clostridiales;Peptococcaceae;Desulfotomaculum;Desulfotomaculum geothermicum;Desulfotomaculum geothermicum DSM 3669
S reduction/oxidation	K00394	2.13017	2.75078	23.7074	22.101	Bacteria;Firmicutes;Clostridia;Clostridiales;Peptococcaceae;Desulfotomaculum;Desulfotomaculum gibsoniae;Desulfotomaculum gibsoniae Groll, DSM 7213
S reduction/oxidation	K00394	0	0	2.1499	6.99373	Bacteria;Firmicutes;Clostridia;Clostridiales;Peptococcaceae;Desulfotomaculum;Desulfotomaculum thermosapovorans;Desulfotomaculum thermosapovorans DSM 6562
S reduction/oxidation	K00394	31.1031	55.7087	303.617	172.02	Bacteria;Nitrospirae;Nitrospira;Nitrospirales;Nitrospiraceae;Candidatus Magnetobacterium;Candidatus Magnetobacterium sp. MYR-1;Candidatus Magnetobacterium sp. MYR-1
S reduction/oxidation	K00394	2.42879	10.354	99.3225	61.2882	Bacteria;Nitrospirae;Nitrospira;Nitrospirales;Nitrospiraceae;Candidatus Magnetoovum;Candidatus Magnetoovum chiemensis;Candidatus Magnetoovum chiemensis CS-04
S reduction/oxidation	K00394	0	0	3.00409	11.0422	Bacteria;Nitrospirae;Nitrospira;Nitrospirales;Nitrospiraceae;Thermodesulfovibrio;Thermodesulfovibrio islandicus;Thermodesulfovibrio islandicus DSM 12570
S reduction/oxidation	K00394	4.74321	3.40519	66.1021	69.5182	Bacteria;Nitrospirae;Nitrospira;Nitrospirales;Nitrospiraceae;Thermodesulfovibrio;Thermodesulfovibrio thiophilus;Thermodesulfovibrio thiophilus DSM 17215
S reduction/oxidation	K00394	16.0119	0	15.5599	47.6192	Bacteria;Proteobacteria;Alphaproteobacteria;Rhizobiales;Hyphomicrobiaceae;Filomicrobium;Filomicrobium insigne;Filomicrobium insigne CGMCC 1.6497
S reduction/oxidation	K00394	37.8079	15.2072	123.004	309.142	Bacteria;Proteobacteria;Betaproteobacteria;Hydrogenophilales;Hydrogenophilaceae;Sulfuricella;Sulfuricella denitrificans;Sulfuricella denitrificans skB26
S reduction/oxidation	K00394	24.9448	5.8635	21.824	57.4233	Bacteria;Proteobacteria;Betaproteobacteria;Hydrogenophilales;Hydrogenophilaceae;Thiobacillus;Thiobacillus denitrificans;Thiobacillus denitrificans DSM 12475
S reduction/oxidation	K00394	10.1358	0.968752	47.4894	92.3935	Bacteria;Proteobacteria;Betaproteobacteria;Hydrogenophilales;Hydrogenophilaceae;Thiobacillus;Thiobacillus thioparus;Thiobacillus thioparus DSM 505
S reduction/oxidation	K00394	0	0	31.9837	27.773	Bacteria;Proteobacteria;Deltaproteobacteria;Desulfobacterales;Desulfobacteraceae;Desulfatibacillum;Desulfatibacillum alkenivorans;Desulfatibacillum alkenivorans AK-01 (Desulfatibacillum alkenivorans AK-01)
S reduction/oxidation	K00394	3.0055	0	15.0443	120.797	Bacteria;Proteobacteria;Deltaproteobacteria;Desulfobacterales;Desulfobacteraceae;Desulfatibacillum;Desulfatibacillum alkenivorans;Desulfatibacillum alkenivorans DSM 16219
S reduction/oxidation	K00394	0	0	22.6573	46.1262	Bacteria;Proteobacteria;Deltaproteobacteria;Desulfobacterales;Desulfobacteraceae;Desulfatirhabdium;Desulfatirhabdium butyrativorans;Desulfatirhabdium butyrativorans DSM 18734
S reduction/oxidation	K00394	0	4.64193	86.2998	85.4014	Bacteria;Proteobacteria;Deltaproteobacteria;Desulfobacterales;Desulfobacteraceae;Desulfobacter;Desulfobacter curvatus;Desulfobacter curvatus DSM 3379
S reduction/oxidation	K00394	35.9734	39.6585	104.824	28.0244	Bacteria;Proteobacteria;Deltaproteobacteria;Desulfobacterales;Desulfobacteraceae;Desulfobacterium;Desulfobacterium anilini;Desulfobacterium anilini DSM 4660
S reduction/oxidation	K00394	18.7686	58.8603	160.442	283.766	Bacteria;Proteobacteria;Deltaproteobacteria;Desulfobacterales;Desulfobacteraceae;Desulfobacula;Desulfobacula toluolica;Desulfobacula toluolica Tol2
S reduction/oxidation	K00394	681.712	1015.46	3095.95	203.34	Bacteria;Proteobacteria;Deltaproteobacteria;Desulfobacterales;Desulfobacteraceae;Desulfococcus;Desulfococcus multivorans;Desulfococcus multivorans DSM 2059
S reduction/oxidation	K00394	2.09839	0	11.4217	24.8718	Bacteria;Proteobacteria;Deltaproteobacteria;Desulfobacterales;Desulfobacteraceae;Desulfococcus;Desulfococcus oleovorans;Desulfococcus oleovorans Hxd3
S reduction/oxidation	K00394	11.1152	19.1111	213.012	247.867	Bacteria;Proteobacteria;Deltaproteobacteria;Desulfobacterales;Desulfobacteraceae;Desulfonema;Desulfonema limicola;Desulfonema limicola Jadebusen, DSM 2076
S reduction/oxidation	K00394	0	6.70114	29.5731	26.2874	Bacteria;Proteobacteria;Deltaproteobacteria;Desulfobacterales;Desulfobacteraceae;Desulforegula;Desulforegula conservatrix;Desulforegula conservatrix Mb1Pa, DSM 13527
S reduction/oxidation	K00394	2.6306	4.45626	25.1016	43.7037	Bacteria;Proteobacteria;Deltaproteobacteria;Desulfobacterales;Desulfobacteraceae;Desulfosarcina;Desulfosarcina sp. BuS5;Desulfosarcina sp. BuS5
S reduction/oxidation	K00394	5.53942	2.80268	108.531	146.046	Bacteria;Proteobacteria;Deltaproteobacteria;Desulfobacterales;Desulfobacteraceae;Desulfosarcina;Desulfosarcina variabilis;Desulfosarcina variabilis Montpellier
S reduction/oxidation	K00394	2.80125	3.74475	198.798	315.607	Bacteria;Proteobacteria;Deltaproteobacteria;Desulfobacterales;Desulfobacteraceae;Desulfospira;Desulfospira joergensenii;Desulfospira joergensenii DSM 10085
S reduction/oxidation	K00394	0	0	34.892	50.8082	Bacteria;Proteobacteria;Deltaproteobacteria;Desulfobacterales;Desulfobacteraceae;Desulfotignum;Desulfotignum phosphitoxidans;Desulfotignum phosphitoxidans FiPS-3, DSM 13687
S reduction/oxidation	K00394	0	0	4.94456	8.46137	Bacteria;Proteobacteria;Deltaproteobacteria;Desulfobacterales;Desulfobulbaceae;Desulfobulbus;Desulfobulbus japonicus;Desulfobulbus japonicus DSM 18378
S reduction/oxidation	K00394	9.01651	0	40.172	50.7829	Bacteria;Proteobacteria;Deltaproteobacteria;Desulfobacterales;Desulfobulbaceae;Desulfobulbus;Desulfobulbus mediterraneus;Desulfobulbus mediterraneus DSM 13871
S reduction/oxidation	K00394	8.30298	6.41188	21.6069	68.9503	Bacteria;Proteobacteria;Deltaproteobacteria;Desulfobacterales;Desulfobulbaceae;Desulfobulbus;Desulfobulbus sp. oral taxon 041;Desulfobulbus sp. oral taxon 041 Dsb4
S reduction/oxidation	K00394	1.3694	7.6074	44.066	98.8018	Bacteria;Proteobacteria;Deltaproteobacteria;Desulfobacterales;Desulfobulbaceae;Desulfocapsa;Desulfocapsa sulfexigens;Desulfocapsa sulfexigens DSM 10523
S reduction/oxidation	K00394	0	6.39589	52.8864	55.2675	Bacteria;Proteobacteria;Deltaproteobacteria;Desulfobacterales;Desulfobulbaceae;Desulfofustis;Desulfofustis glycolicus;Desulfofustis glycolicus DSM 9705
S reduction/oxidation	K00394	0	24.0418	69.7753	192.447	Bacteria;Proteobacteria;Deltaproteobacteria;Desulfobacterales;Desulfobulbaceae;Desulfopila;Desulfopila aestuarii;Desulfopila aestuarii DSM 18488
S reduction/oxidation	K00394	0	0	3.90808	5.20372	Bacteria;Proteobacteria;Deltaproteobacteria;Desulfobacterales;Desulfobulbaceae;Desulfurivibrio;Desulfurivibrio alkaliphilus;Desulfurivibrio alkaliphilus AHT2
S reduction/oxidation	K00394	0	0	0	9.09184	Bacteria;Proteobacteria;Deltaproteobacteria;Desulfovibrionales;Desulfovibrionaceae;Desulfovibrio;Desulfovibrio desulfuricans;Desulfovibrio desulfuricans desulfuricans DSM 642
S reduction/oxidation	K00394	1.97622	6.08425	6.31019	4.21039	Bacteria;Proteobacteria;Deltaproteobacteria;Desulfovibrionales;Desulfovibrionaceae;Desulfovibrio;Desulfovibrio hydrothermalis;Desulfovibrio hydrothermalis AM13, DSM 14728
S reduction/oxidation	K00394	0	0	4.01003	10.5344	Bacteria;Proteobacteria;Deltaproteobacteria;Desulfovibrionales;Desulfovibrionaceae;Desulfovibrio;Desulfovibrio longus;Desulfovibrio longus DSM 6739
S reduction/oxidation	K00394	0	0	271.257	35.5274	Bacteria;Proteobacteria;Deltaproteobacteria;Desulfovibrionales;Desulfovibrionaceae;Desulfovibrio;Desulfovibrio sp. TomC;Desulfovibrio sp. TomC
S reduction/oxidation	K00394	3.20587	0	37.2913	44.7923	Bacteria;Proteobacteria;Deltaproteobacteria;Syntrophobacterales;Syntrophaceae;Desulfomonile;Desulfomonile tiedjei;Desulfomonile tiedjei DCB-1, DSM 6799
S reduction/oxidation	K00394	6.81239	0	8.19745	2.61026	Bacteria;Proteobacteria;Deltaproteobacteria;Syntrophobacterales;Syntrophobacteraceae;Desulfacinum;Desulfacinum hydrothermale;Desulfacinum hydrothermale DSM 13146
S reduction/oxidation	K00394	0	7.07342	172.943	21.0784	Bacteria;Proteobacteria;Deltaproteobacteria;unclassified Deltaproteobacteria;unclassified Deltaproteobacteria;unclassified Deltaproteobacteria;delta proteobacterium NaphS2;delta proteobacterium NaphS2
S reduction/oxidation	K00394	13.4088	0	39.9801	59.9088	Bacteria;Proteobacteria;Gammaproteobacteria;Chromatiales;Chromatiaceae;Thiocystis;Thiocystis violascens;Thiocystis violascens 611, DSM 198
S reduction/oxidation	K00394	0	0	15.7402	20.209	Bacteria;Proteobacteria;Gammaproteobacteria;Chromatiales;Chromatiaceae;Thiorhodococcus;Thiorhodococcus sp. AK35;Thiorhodococcus sp. AK35
S reduction/oxidation	K00394	0	0	18.0374	39.1726	Bacteria;Proteobacteria;Gammaproteobacteria;Chromatiales;Ectothiorhodospiraceae;Thioalkalivibrio;Thioalkalivibrio sp. HK1;Thioalkalivibrio sp. HK1
S reduction/oxidation	K00394	0	0	2.65031	2.64087	Bacteria;Proteobacteria;Gammaproteobacteria;Chromatiales;Ectothiorhodospiraceae;Thioalkalivibrio;Thioalkalivibrio sulfidiphilus;Thioalkalivibrio sulfidiphilus ALJ17
S reduction/oxidation	K00394	21.6136	7.97382	26.7045	79.398	Bacteria;Proteobacteria;Gammaproteobacteria;Chromatiales;Ectothiorhodospiraceae;Thioalkalivibrio;Thioalkalivibrio thiocyanodenitrificans;Thioalkalivibrio thiocyanodenitrificans ARhD 1
S reduction/oxidation	K00394	3.30544	0	5.30061	5.8881	Bacteria;Proteobacteria;Gammaproteobacteria;Thiotrichales;Thiotrichaceae;Beggiatoa;Beggiatoa sp. 'Orange Guaymas';Beggiatoa sp. Orange Guaymas
S reduction/oxidation	K00394	0	0	6.85249	6.03557	Bacteria;Proteobacteria;Gammaproteobacteria;Thiotrichales;Thiotrichaceae;Thioploca;Thioploca ingrica;Thioploca ingrica
S reduction/oxidation	K00394	81.5024	0	32.1388	183.686	Bacteria;Proteobacteria;Gammaproteobacteria;Thiotrichales;Thiotrichaceae;Thiothrix;Thiothrix caldifontis;Thiothrix caldifontis DSM 21228
S reduction/oxidation	K00394	100.596	6.57397	181.98	475.693	Bacteria;Proteobacteria;Gammaproteobacteria;unclassified Gammaproteobacteria;unclassified Gammaproteobacteria;Dechloromarinus;Dechloromarinus chlorophilus;Dechloromarinus chlorophilus NSS
S reduction/oxidation	K00394	11.7602	0	11.9956	42.6963	Bacteria;Proteobacteria;Gammaproteobacteria;unclassified Gammaproteobacteria;unclassified Gammaproteobacteria;Sedimenticola;Sedimenticola selenatireducens;Sedimenticola selenatireducens DSM 17993
S reduction/oxidation	K00394	74.12	22.3708	432.735	722.983	Bacteria;Proteobacteria;Gammaproteobacteria;unclassified Gammaproteobacteria;unclassified Gammaproteobacteria;Sedimenticola;Sedimenticola thiotaurini;Sedimenticola thiotaurini SIP-G1
S reduction/oxidation	K00394	40.4656	14.0575	243.19	442.313	Bacteria;Proteobacteria;Gammaproteobacteria;unclassified Gammaproteobacteria;unclassified Gammaproteobacteria;Thiohalomonas;Thiohalomonas denitrificans;Thiohalomonas denitrificans HLD2
S reduction/oxidation	K00394	30.5269	17.8857	66.1587	122.615	Bacteria;Proteobacteria;Gammaproteobacteria;unclassified Gammaproteobacteria;unclassified Gammaproteobacteria;unclassified Gammaproteobacteria;endosymbiont of Riftia pachyptila;endosymbiont of Riftia pachyptila (vent Mk28) (Rifta2)
S reduction/oxidation	K00394	9.33277	22.5004	122.338	216.013	Bacteria;Spirochaetes;Spirochaetia;Spirochaetales;Spirochaetaceae;Spirochaeta;Spirochaeta sp. JC202;Spirochaeta sp. JC202
S reduction/oxidation	K00395	0	0	12.1903	2.75411	Archaea;Euryarchaeota;Archaeoglobi;Archaeoglobales;Archaeoglobaceae;Archaeoglobus;Archaeoglobus veneficus;Archaeoglobus veneficus SNP6, DSM 11195
S reduction/oxidation	K00395	0	4.57835	4.14172	17.4085	Bacteria;Firmicutes;Clostridia;Clostridiales;Peptococcaceae;Desulfotomaculum;Desulfotomaculum alkaliphilum;Desulfotomaculum alkaliphilum DSM 12257
S reduction/oxidation	K00395	0	0	19.3272	39.7522	Bacteria;Nitrospirae;Nitrospira;Nitrospirales;Nitrospiraceae;Candidatus Magnetobacterium;Candidatus Magnetobacterium sp. MYR-1;Candidatus Magnetobacterium sp. MYR-1
S reduction/oxidation	K00395	0	0	0	7.21499	Bacteria;Nitrospirae;Nitrospira;Nitrospirales;Nitrospiraceae;Thermodesulfovibrio;Thermodesulfovibrio islandicus;Thermodesulfovibrio islandicus DSM 12570
S reduction/oxidation	K00395	2.34576	17.2199	133.426	93.6571	Bacteria;Nitrospirae;Nitrospira;Nitrospirales;Nitrospiraceae;Thermodesulfovibrio;Thermodesulfovibrio thiophilus;Thermodesulfovibrio thiophilus DSM 17215
S reduction/oxidation	K00395	16.9385	0	27.1207	28.7682	Bacteria;Proteobacteria;Alphaproteobacteria;Rhodospirillales;Rhodospirillaceae;Magnetospira;Magnetospira sp. QH-2;Magnetospira sp. QH-2
S reduction/oxidation	K00395	0	0	0	7.81575	Bacteria;Proteobacteria;Deltaproteobacteria;Desulfobacterales;Desulfobacteraceae;Desulfatirhabdium;Desulfatirhabdium butyrativorans;Desulfatirhabdium butyrativorans DSM 18734
S reduction/oxidation	K00395	0	0	6.56609	4.39084	Bacteria;Proteobacteria;Deltaproteobacteria;Desulfobacterales;Desulfobacteraceae;Desulfobacterium;Desulfobacterium anilini;Desulfobacterium anilini DSM 4660
S reduction/oxidation	K00395	0	0	9.96845	11.2613	Bacteria;Proteobacteria;Deltaproteobacteria;Desulfobacterales;Desulfobacteraceae;Desulfobacterium;Desulfobacterium postgatei;Desulfobacter postgatei 2ac9
S reduction/oxidation	K00395	0	0	97.2867	133.433	Bacteria;Proteobacteria;Deltaproteobacteria;Desulfobacterales;Desulfobacteraceae;Desulfobacula;Desulfobacula toluolica;Desulfobacula toluolica Tol2
S reduction/oxidation	K00395	0	0	0	4.45447	Bacteria;Proteobacteria;Deltaproteobacteria;Desulfobacterales;Desulfobacteraceae;Desulfococcus;Desulfococcus oleovorans;Desulfococcus oleovorans Hxd3
S reduction/oxidation	K00395	0	0	8.26443	27.8237	Bacteria;Proteobacteria;Deltaproteobacteria;Desulfobacterales;Desulfobacteraceae;Desulfonema;Desulfonema limicola;Desulfonema limicola Jadebusen, DSM 2076
S reduction/oxidation	K00395	2.45789	0	149.523	150.86	Bacteria;Proteobacteria;Deltaproteobacteria;Desulfobacterales;Desulfobacteraceae;Desulfosarcina;Desulfosarcina variabilis;Desulfosarcina variabilis Montpellier
S reduction/oxidation	K00395	3.84705	11.6155	127.996	181.672	Bacteria;Proteobacteria;Deltaproteobacteria;Desulfobacterales;Desulfobacteraceae;Desulfospira;Desulfospira joergensenii;Desulfospira joergensenii DSM 10085
S reduction/oxidation	K00395	0	0	5.48992	5.48855	Bacteria;Proteobacteria;Deltaproteobacteria;Desulfobacterales;Desulfobacteraceae;Desulfotignum;Desulfotignum phosphitoxidans;Desulfotignum phosphitoxidans FiPS-3, DSM 13687
S reduction/oxidation	K00395	0	0	26.3371	5.85445	Bacteria;Proteobacteria;Deltaproteobacteria;Desulfobacterales;Desulfobulbaceae;Desulfobulbus;Desulfobulbus japonicus;Desulfobulbus japonicus DSM 18378
S reduction/oxidation	K00395	0	0	0	9.9607	Bacteria;Proteobacteria;Deltaproteobacteria;Desulfobacterales;Desulfobulbaceae;Desulfobulbus;Desulfobulbus mediterraneus;Desulfobulbus mediterraneus DSM 13871
S reduction/oxidation	K00395	0	0	9.37303	18.6297	Bacteria;Proteobacteria;Deltaproteobacteria;Desulfobacterales;Desulfobulbaceae;Desulfobulbus;Desulfobulbus propionicus;Desulfobulbus propionicus 1pr3, DSM 2032
S reduction/oxidation	K00395	0	3.20594	20.5447	48.911	Bacteria;Proteobacteria;Deltaproteobacteria;Desulfobacterales;Desulfobulbaceae;Desulfocapsa;Desulfocapsa sulfexigens;Desulfocapsa sulfexigens DSM 10523
S reduction/oxidation	K00395	0	4.05114	42.2808	71.9158	Bacteria;Proteobacteria;Deltaproteobacteria;Desulfobacterales;Desulfobulbaceae;Desulfofustis;Desulfofustis glycolicus;Desulfofustis glycolicus DSM 9705
S reduction/oxidation	K00395	0	0	3.34836	13.7416	Bacteria;Proteobacteria;Deltaproteobacteria;Desulfovibrionales;Desulfovibrionaceae;Desulfovibrio;Desulfovibrio longus;Desulfovibrio longus DSM 6739
S reduction/oxidation	K00395	1.96278	0	49.1063	93.0993	Bacteria;Proteobacteria;Deltaproteobacteria;Syntrophobacterales;Syntrophaceae;Desulfomonile;Desulfomonile tiedjei;Desulfomonile tiedjei DCB-1, DSM 6799
S reduction/oxidation	K00395	0	0	9.10121	0.764574	Bacteria;Proteobacteria;Deltaproteobacteria;Syntrophobacterales;Syntrophobacteraceae;Desulfacinum;Desulfacinum infernum;Desulfacinum infernum DSM 9756
S reduction/oxidation	K00395	0	0	48.3301	25.8159	Bacteria;Proteobacteria;Gammaproteobacteria;Chromatiales;Chromatiaceae;Lamprocystis;Lamprocystis purpurea;Lamprocystis purpurea DSM 4197
S reduction/oxidation	K00395	0	0	76.7878	32.1654	Bacteria;Proteobacteria;Gammaproteobacteria;Chromatiales;Ectothiorhodospiraceae;Thioalkalivibrio;Thioalkalivibrio sp. HK1;Thioalkalivibrio sp. HK1
S reduction/oxidation	K00395	2.10605	0	10.6407	38.1617	Bacteria;Proteobacteria;Gammaproteobacteria;Chromatiales;Ectothiorhodospiraceae;Thioalkalivibrio;Thioalkalivibrio sulfidiphilus;Thioalkalivibrio sulfidiphilus ALJ17
S reduction/oxidation	K00395	0	0	6.90866	19.3752	Bacteria;Proteobacteria;Gammaproteobacteria;Chromatiales;Ectothiorhodospiraceae;Thioalkalivibrio;Thioalkalivibrio thiocyanodenitrificans;Thioalkalivibrio thiocyanodenitrificans ARhD 1
S reduction/oxidation	K00395	97.6176	0	438.289	437.638	Bacteria;Proteobacteria;Gammaproteobacteria;Thiotrichales;Thiotrichaceae;Beggiatoa;Beggiatoa sp. 'Orange Guaymas';Beggiatoa sp. Orange Guaymas
S reduction/oxidation	K00395	8.57015	0	98.4939	39.3977	Bacteria;Proteobacteria;Gammaproteobacteria;unclassified Gammaproteobacteria;unclassified Gammaproteobacteria;Dechloromarinus;Dechloromarinus chlorophilus;Dechloromarinus chlorophilus NSS
S reduction/oxidation	K00395	41.8247	0	106.185	87.8659	Bacteria;Proteobacteria;Gammaproteobacteria;unclassified Gammaproteobacteria;unclassified Gammaproteobacteria;Sedimenticola;Sedimenticola thiotaurini;Sedimenticola thiotaurini SIP-G1
S reduction/oxidation	K00395	26.0059	9.57232	330.365	296.012	Bacteria;Proteobacteria;Gammaproteobacteria;unclassified Gammaproteobacteria;unclassified Gammaproteobacteria;Thiohalomonas;Thiohalomonas denitrificans;Thiohalomonas denitrificans HLD2
S reduction/oxidation	K00395	0	0	4.44821	46.5704	Bacteria;Proteobacteria;Gammaproteobacteria;unclassified Gammaproteobacteria;unclassified Gammaproteobacteria;unclassified Gammaproteobacteria;endosymbiont of Riftia pachyptila;endosymbiont of Riftia pachyptila (vent Mk28) (Rifta2)
S reduction/oxidation	K00395	0	0	10.4404	13.6567	Bacteria;Thermodesulfobacteria;Thermodesulfobacteria;Thermodesulfobacteriales;Thermodesulfobacteriaceae;Thermodesulfatator;Thermodesulfatator indicus;Thermodesulfatator indicus CIR29812, DSM 15286
S reduction/oxidation	K11180	0.84365	1.303	14.7684	6.34687	Bacteria;Firmicutes;Clostridia;Clostridiales;Peptococcaceae;Desulfotomaculum;Desulfotomaculum putei;Desulfotomaculum putei DSM 12395
S reduction/oxidation	K11180	0	0	6.89	10.233	Bacteria;Firmicutes;Clostridia;Thermoanaerobacterales;Thermoanaerobacteraceae;Ammonifex;Ammonifex degensii;Ammonifex degensii KC4
S reduction/oxidation	K11180	0	0	8.94583	4.90283	Bacteria;Firmicutes;Clostridia;Thermoanaerobacterales;Thermoanaerobacteraceae;Moorella;Moorella thermoacetica;Moorella thermoacetica Y72
S reduction/oxidation	K11180	0	0	3.14796	4.19971	Bacteria;Nitrospirae;Nitrospira;Nitrospirales;Nitrospiraceae;Candidatus Magnetobacterium;Candidatus Magnetobacterium sp. MYR-1;Candidatus Magnetobacterium sp. MYR-1
S reduction/oxidation	K11180	0	0	1.14715	7.22547	Bacteria;Proteobacteria;Betaproteobacteria;Gallionellales;Gallionellaceae;Sideroxydans;Sideroxydans lithotrophicus;Sideroxydans lithotrophicus ES-1
S reduction/oxidation	K11180	0	0	28.6037	21.7717	Bacteria;Proteobacteria;Deltaproteobacteria;Desulfobacterales;Desulfobacteraceae;Desulfatibacillum;Desulfatibacillum alkenivorans;Desulfatibacillum alkenivorans DSM 16219
S reduction/oxidation	K11180	2.56762	6.02197	66.6823	110.881	Bacteria;Proteobacteria;Deltaproteobacteria;Desulfobacterales;Desulfobacteraceae;Desulfobacula;Desulfobacula toluolica;Desulfobacula toluolica Tol2
S reduction/oxidation	K11180	3.24189	0	30.9216	77.1716	Bacteria;Proteobacteria;Deltaproteobacteria;Desulfobacterales;Desulfobacteraceae;Desulfonema;Desulfonema limicola;Desulfonema limicola Jadebusen, DSM 2076
S reduction/oxidation	K11180	0	0	7.55796	12.2898	Bacteria;Proteobacteria;Deltaproteobacteria;Desulfobacterales;Desulfobacteraceae;Desulfosarcina;Desulfosarcina sp. BuS5;Desulfosarcina sp. BuS5
S reduction/oxidation	K11180	15.9028	25.3286	74.0678	121.438	Bacteria;Proteobacteria;Deltaproteobacteria;Desulfobacterales;Desulfobacteraceae;Desulfospira;Desulfospira joergensenii;Desulfospira joergensenii DSM 10085
S reduction/oxidation	K11180	1.8033	1.39258	21.2008	25.0527	Bacteria;Proteobacteria;Deltaproteobacteria;Desulfobacterales;Desulfobacteraceae;Desulfotignum;Desulfotignum phosphitoxidans;Desulfotignum phosphitoxidans FiPS-3, DSM 13687
S reduction/oxidation	K11180	0	4.4415	14.6638	23.7975	Bacteria;Proteobacteria;Deltaproteobacteria;Desulfobacterales;Desulfobulbaceae;Desulfobulbus;Desulfobulbus japonicus;Desulfobulbus japonicus DSM 18378
S reduction/oxidation	K11180	0	0	1.45913	11.5215	Bacteria;Proteobacteria;Deltaproteobacteria;Desulfobacterales;Desulfobulbaceae;Desulfobulbus;Desulfobulbus mediterraneus;Desulfobulbus mediterraneus DSM 13871
S reduction/oxidation	K11180	2.57615	0	14.0216	76.4842	Bacteria;Proteobacteria;Deltaproteobacteria;Desulfobacterales;Desulfobulbaceae;Desulfocapsa;Desulfocapsa sulfexigens;Desulfocapsa sulfexigens DSM 10523
S reduction/oxidation	K11180	0	0	5.94985	3.96887	Bacteria;Proteobacteria;Deltaproteobacteria;Desulfobacterales;Desulfobulbaceae;Desulfofustis;Desulfofustis glycolicus;Desulfofustis glycolicus DSM 9705
S reduction/oxidation	K11180	28.2809	39.9204	46.8496	135.395	Bacteria;Proteobacteria;Deltaproteobacteria;Desulfobacterales;Desulfobulbaceae;Desulfopila;Desulfopila aestuarii;Desulfopila aestuarii DSM 18488
S reduction/oxidation	K11180	0	0	2.47932	13.5945	Bacteria;Proteobacteria;Deltaproteobacteria;Desulfovibrionales;Desulfovibrionaceae;Desulfovibrio;Desulfovibrio sp. X2;Desulfovibrio sp. X2
S reduction/oxidation	K11180	0	0	6.56357	9.46544	Bacteria;Proteobacteria;Deltaproteobacteria;Desulfovibrionales;Desulfovibrionaceae;Desulfovibrio;Desulfovibrio zosterae;Desulfovibrio zosterae DSM 11974
S reduction/oxidation	K11180	0	0	4.07199	5.20881	Bacteria;Proteobacteria;Deltaproteobacteria;Syntrophobacterales;Syntrophobacteraceae;Desulfacinum;Desulfacinum infernum;Desulfacinum infernum DSM 9756
S reduction/oxidation	K11180	0	0	1.13028	6.77747	Bacteria;Proteobacteria;Deltaproteobacteria;unclassified Deltaproteobacteria;unclassified Deltaproteobacteria;unclassified Deltaproteobacteria;delta proteobacterium NaphS2;delta proteobacterium NaphS2
S reduction/oxidation	K11180	0	0	14.0618	0	Bacteria;Proteobacteria;Gammaproteobacteria;Chromatiales;Chromatiaceae;Allochromatium;Allochromatium vinosum;Allochromatium vinosum DSM 180
S reduction/oxidation	K11180	26.3671	7.11105	92.2181	153.194	Bacteria;Proteobacteria;Gammaproteobacteria;Chromatiales;Chromatiaceae;Lamprocystis;Lamprocystis purpurea;Lamprocystis purpurea DSM 4197
S reduction/oxidation	K11180	34.7025	3.77649	115.697	126.636	Bacteria;Proteobacteria;Gammaproteobacteria;Chromatiales;Chromatiaceae;Marichromatium;Marichromatium purpuratum;Marichromatium purpuratum 984
S reduction/oxidation	K11180	20.5596	0	14.7724	1.64477	Bacteria;Proteobacteria;Gammaproteobacteria;Chromatiales;Chromatiaceae;Thioflavicoccus;Thioflavicoccus mobilis;Thioflavicoccus mobilis 8321
S reduction/oxidation	K11180	43.1259	8.10165	179.932	178.421	Bacteria;Proteobacteria;Gammaproteobacteria;Chromatiales;Chromatiaceae;Thiorhodococcus;Thiorhodococcus sp. AK35;Thiorhodococcus sp. AK35
S reduction/oxidation	K11180	8.82719	1.32627	210.714	72.6797	Bacteria;Proteobacteria;Gammaproteobacteria;Chromatiales;Chromatiaceae;Thiorhodovibrio;Thiorhodovibrio sp. 970;Thiorhodovibrio sp. 970
S reduction/oxidation	K11180	0	0	9.46509	15.3195	Bacteria;Proteobacteria;Gammaproteobacteria;Chromatiales;Ectothiorhodospiraceae;Thioalkalivibrio;Thioalkalivibrio sp. HK1;Thioalkalivibrio sp. HK1
S reduction/oxidation	K11180	0	5.57032	11.3889	8.89678	Bacteria;Proteobacteria;Gammaproteobacteria;Chromatiales;Ectothiorhodospiraceae;Thioalkalivibrio;Thioalkalivibrio sulfidiphilus;Thioalkalivibrio sulfidiphilus ALJ17
S reduction/oxidation	K11180	0	0	6.20568	0	Bacteria;Proteobacteria;Gammaproteobacteria;Thiotrichales;Thiotrichaceae;Thioploca;Thioploca ingrica;Thioploca ingrica
S reduction/oxidation	K11180	3.31642	0	7.04993	22.0862	Bacteria;Proteobacteria;Gammaproteobacteria;Thiotrichales;Thiotrichaceae;Thiothrix;Thiothrix nivea;Thiothrix nivea JP2, DSM 5205
S reduction/oxidation	K11180	0	0	6.4049	0	Bacteria;Proteobacteria;Gammaproteobacteria;unclassified Gammaproteobacteria;unclassified Gammaproteobacteria;Candidatus Ruthia;Candidatus Ruthia magnifica;Candidatus Ruthia magnifica UCD-CM
S reduction/oxidation	K11180	5.54862	0	8.32018	9.85124	Bacteria;Proteobacteria;Gammaproteobacteria;unclassified Gammaproteobacteria;unclassified Gammaproteobacteria;Candidatus Thioglobus;Candidatus Phytoplasma pruni CX;Candidatus Thioglobus sp. EF1
S reduction/oxidation	K11180	0	0	16.0396	26.4426	Bacteria;Proteobacteria;Gammaproteobacteria;unclassified Gammaproteobacteria;unclassified Gammaproteobacteria;Dechloromarinus;Dechloromarinus chlorophilus;Dechloromarinus chlorophilus NSS
S reduction/oxidation	K11180	33.453	3.56501	85.2787	94.6495	Bacteria;Proteobacteria;Gammaproteobacteria;unclassified Gammaproteobacteria;unclassified Gammaproteobacteria;Sedimenticola;Sedimenticola selenatireducens;Sedimenticola selenatireducens DSM 17993
S reduction/oxidation	K11180	44.7886	6.54384	113.412	198.048	Bacteria;Proteobacteria;Gammaproteobacteria;unclassified Gammaproteobacteria;unclassified Gammaproteobacteria;Sedimenticola;Sedimenticola thiotaurini;Sedimenticola thiotaurini SIP-G1
S reduction/oxidation	K11180	25.3523	11.8219	36.9983	76.1606	Bacteria;Proteobacteria;Gammaproteobacteria;unclassified Gammaproteobacteria;unclassified Gammaproteobacteria;Thiohalomonas;Thiohalomonas denitrificans;Thiohalomonas denitrificans HLD2
S reduction/oxidation	K11180	41.8065	3.45446	90.1381	40.9287	Bacteria;Proteobacteria;Gammaproteobacteria;unclassified Gammaproteobacteria;unclassified Gammaproteobacteria;unclassified Gammaproteobacteria;endosymbiont of Riftia pachyptila;endosymbiont of Riftia pachyptila (vent Mk28) (Rifta2)
S reduction/oxidation	K11181	0	0	0	6.3556	Archaea;Euryarchaeota;Archaeoglobi;Archaeoglobales;Archaeoglobaceae;Archaeoglobus;Archaeoglobus sulfaticallidus;Archaeoglobus sulfaticallidus PM70-1, DSM 19444 (Asulf_version1)
S reduction/oxidation	K11181	0	0	0	15.5495	Bacteria;Caldiserica;unclassified Caldiserica;unclassified Caldiserica;unclassified Caldiserica;unclassified Caldiserica;unclassified Caldiserica;Caldiserica bacterium JGI 0000059-M03 (contamination screened) (TAbiofilm_001_171)
S reduction/oxidation	K11181	0	0	12.1088	6.44571	Bacteria;Firmicutes;Clostridia;Clostridiales;Peptococcaceae;Desulfosporosinus;Desulfosporosinus sp. HMP52;Desulfosporosinus sp. HMP52
S reduction/oxidation	K11181	0	0	2.51162	0	Bacteria;Firmicutes;Clostridia;Clostridiales;Peptococcaceae;Desulfotomaculum;Desulfotomaculum thermocisternum;Desulfotomaculum thermocisternum DSM 10259
S reduction/oxidation	K11181	47.9914	75.8344	29.3808	14.275	Bacteria;Firmicutes;Clostridia;Thermoanaerobacterales;Thermoanaerobacteraceae;Thermanaeromonas;Thermanaeromonas toyohensis;Thermanaeromonas toyohensis ToBE, DSM 14490
S reduction/oxidation	K11181	20.6092	7.94004	39.1202	31.0371	Bacteria;Proteobacteria;Alphaproteobacteria;Rhodospirillales;Rhodospirillaceae;Azospirillum;Azospirillum halopraeferens;Azospirillum halopraeferens DSM 3675
S reduction/oxidation	K11181	0	0	0	14.2802	Bacteria;Proteobacteria;Betaproteobacteria;Hydrogenophilales;Hydrogenophilaceae;Thiobacillus;Thiobacillus thioparus;Thiobacillus thioparus DSM 505
S reduction/oxidation	K11181	8.42993	5.36898	31.3695	20.9571	Bacteria;Proteobacteria;Deltaproteobacteria;Desulfobacterales;Desulfobacteraceae;Desulfatirhabdium;Desulfatirhabdium butyrativorans;Desulfatirhabdium butyrativorans DSM 18734
S reduction/oxidation	K11181	1.48726	2.29704	19.3048	10.4747	Bacteria;Proteobacteria;Deltaproteobacteria;Desulfobacterales;Desulfobacteraceae;Desulfobacterium;Desulfobacterium postgatei;Desulfobacter postgatei 2ac9
S reduction/oxidation	K11181	0	0	20.9905	13.0117	Bacteria;Proteobacteria;Deltaproteobacteria;Desulfobacterales;Desulfobacteraceae;Desulfobacula;Desulfobacula toluolica;Desulfobacula toluolica Tol2
S reduction/oxidation	K11181	0	0	44.0681	43.535	Bacteria;Proteobacteria;Deltaproteobacteria;Desulfobacterales;Desulfobacteraceae;Desulfococcus;Desulfococcus multivorans;Desulfococcus multivorans DSM 2059
S reduction/oxidation	K11181	0	0	20.2097	57.3788	Bacteria;Proteobacteria;Deltaproteobacteria;Desulfobacterales;Desulfobacteraceae;Desulfonema;Desulfonema limicola;Desulfonema limicola Jadebusen, DSM 2076
S reduction/oxidation	K11181	0	0	11.5406	23.9293	Bacteria;Proteobacteria;Deltaproteobacteria;Desulfobacterales;Desulfobacteraceae;Desulfosarcina;Desulfosarcina sp. BuS5;Desulfosarcina sp. BuS5
S reduction/oxidation	K11181	0	5.79153	127.67	130.698	Bacteria;Proteobacteria;Deltaproteobacteria;Desulfobacterales;Desulfobacteraceae;Desulfospira;Desulfospira joergensenii;Desulfospira joergensenii DSM 10085
S reduction/oxidation	K11181	0	0	15.9033	18.0086	Bacteria;Proteobacteria;Deltaproteobacteria;Desulfobacterales;Desulfobacteraceae;Desulfotignum;Desulfotignum phosphitoxidans;Desulfotignum phosphitoxidans FiPS-3, DSM 13687
S reduction/oxidation	K11181	0	0	1.46398	0.975742	Bacteria;Proteobacteria;Deltaproteobacteria;Desulfobacterales;Desulfobulbaceae;Desulfobulbus;Desulfobulbus elongatus;Desulfobulbus elongatus DSM 2908
S reduction/oxidation	K11181	0	0	22.6693	5.68554	Bacteria;Proteobacteria;Deltaproteobacteria;Desulfobacterales;Desulfobulbaceae;Desulfobulbus;Desulfobulbus propionicus;Desulfobulbus propionicus 1pr3, DSM 2032
S reduction/oxidation	K11181	15.2308	54.9874	73.5072	190.413	Bacteria;Proteobacteria;Deltaproteobacteria;Desulfobacterales;Desulfobulbaceae;Desulfopila;Desulfopila aestuarii;Desulfopila aestuarii DSM 18488
S reduction/oxidation	K11181	0	0	13.2571	7.44495	Bacteria;Proteobacteria;Deltaproteobacteria;Desulfovibrionales;Desulfonatronumaceae;Desulfonatronum;Desulfonatronum thioautotrophicum;Desulfonatronum thioautotrophicum ASO4-1
S reduction/oxidation	K11181	0	0	15.3358	10.6763	Bacteria;Proteobacteria;Deltaproteobacteria;Desulfovibrionales;Desulfovibrionaceae;Desulfovibrio;Desulfovibrio putealis;Desulfovibrio putealis DSM 16056
S reduction/oxidation	K11181	0	0	9.25987	11.4692	Bacteria;Proteobacteria;Deltaproteobacteria;Desulfurellales;Desulfurellaceae;Desulfurella;Desulfurella acetivorans;Desulfurella acetivorans A63, DSM 5264
S reduction/oxidation	K11181	0	0	18.952	10.109	Bacteria;Proteobacteria;Deltaproteobacteria;Desulfurellales;Desulfurellaceae;Desulfurella;Desulfurella multipotens;Desulfurella multipotens DSM 8415
S reduction/oxidation	K11181	8.34586	0	71.0588	35.1663	Bacteria;Proteobacteria;Gammaproteobacteria;Chromatiales;Chromatiaceae;Allochromatium;Allochromatium vinosum;Allochromatium vinosum DSM 180
S reduction/oxidation	K11181	2.43142	5.86245	27.7851	45.1903	Bacteria;Proteobacteria;Gammaproteobacteria;Chromatiales;Chromatiaceae;Thiocapsa;Thiocapsa marina;Thiocapsa marina 5811, DSM 5653
S reduction/oxidation	K11181	29.2199	14.8703	67.2216	148.807	Bacteria;Proteobacteria;Gammaproteobacteria;Chromatiales;Chromatiaceae;Thiorhodococcus;Thiorhodococcus drewsii;Thiorhodococcus drewsii AZ1
S reduction/oxidation	K11181	7.13781	3.68286	34.3882	89.4128	Bacteria;Proteobacteria;Gammaproteobacteria;Chromatiales;Ectothiorhodospiraceae;Thioalkalivibrio;Thioalkalivibrio nitratireducens;Thioalkalivibrio nitratireducens DSM 14787
S reduction/oxidation	K11181	60.727	2.65253	104.653	244.883	Bacteria;Proteobacteria;Gammaproteobacteria;Chromatiales;Ectothiorhodospiraceae;Thioalkalivibrio;Thioalkalivibrio sp. HK1;Thioalkalivibrio sp. HK1
S reduction/oxidation	K11181	0	0	1.67569	9.19781	Bacteria;Proteobacteria;Gammaproteobacteria;Chromatiales;Ectothiorhodospiraceae;Thioalkalivibrio;Thioalkalivibrio sulfidiphilus;Thioalkalivibrio sulfidiphilus ALJ17
S reduction/oxidation	K11181	25.6378	0	85.21	192.603	Bacteria;Proteobacteria;Gammaproteobacteria;unclassified Gammaproteobacteria;unclassified Gammaproteobacteria;Dechloromarinus;Dechloromarinus chlorophilus;Dechloromarinus chlorophilus NSS
S reduction/oxidation	K11181	0	0	3.08581	0	Bacteria;Proteobacteria;Gammaproteobacteria;unclassified Gammaproteobacteria;unclassified Gammaproteobacteria;Sedimenticola;Sedimenticola selenatireducens;Sedimenticola selenatireducens DSM 17993
S reduction/oxidation	K11181	0	0	3.2753	0.678496	Bacteria;Proteobacteria;Gammaproteobacteria;unclassified Gammaproteobacteria;unclassified Gammaproteobacteria;Thiohalomonas;Thiohalomonas denitrificans;Thiohalomonas denitrificans HLD2
S reduction/oxidation	K11181	28.9581	2.05357	57.812	172.943	Bacteria;Proteobacteria;Gammaproteobacteria;unclassified Gammaproteobacteria;unclassified Gammaproteobacteria;unclassified Gammaproteobacteria;endosymbiont of Riftia pachyptila;endosymbiont of Riftia pachyptila (vent Mk28) (Rifta2)
